# Supplementary material for: Tumor Mutation Burden Forecasts Outcome in Ovarian Cancer with BRCA1 or BRCA2 Mutations
Source: PLoS One. 2013 Nov 12;8(11):e80023. doi: 10.1371/journal.pone.0080023 (PMC3827141; doi:10.1371/journal.pone.0080023)
Supplement: Table S1 — Genomic and ethnic/race information of TCGA ovarian cancer cohort used in the present study. (TXT) [file pone.0080023.s001.txt]

Table S1
Patient ID	Nmut	FLOH	NtAI	mBRCA status	mBRCA type	mBRCA1 Germline/Somatic	mBRCA2 Germline/Somatic	mBRCA1 LOH status	mBRCA2 LOH status	BRCA1 methylation	RAD51C methylation	Jewish origin	Race
TCGA-04-1331	92	0.313680774	23	mBRCA	mBRCA2	NA	S	NA	Het loss	No	No	No	WHITE
TCGA-04-1336	68	0.388127662	23	mBRCA	mBRCA2	NA	G	NA	Het loss	No	No	No	WHITE
TCGA-04-1356	64	0.365615514	27	mBRCA	mBRCA1	G	NA	Het loss	NA	No	No	No	HISPANIC OR LATINO
TCGA-04-1357	67	NA	NA	mBRCA	mBRCA1	S	NA	Diploid	NA	No	No	No	[Not Available]
TCGA-04-1367	94	0.343178376	20	mBRCA	mBRCA2	NA	G	NA	Het loss	No	No	No	WHITE
TCGA-09-1669	50	0.263534036	23	mBRCA	mBRCA1	G	NA	Het loss	NA	No	No	No	WHITE
TCGA-09-2045	36	0.195880206	19	mBRCA	mBRCA1	G	NA	Het loss	NA	No	No	No	ASIAN
TCGA-09-2050	120	0.422617171	24	mBRCA	mBRCA2	NA	S	NA	Het loss	No	No	No	WHITE
TCGA-09-2051	106	0.457851746	28	mBRCA	mBRCA1	G	NA	Het loss	NA	No	No	ASHKENAZI	WHITE
TCGA-10-0931	33	0.364068057	27	mBRCA	mBRCA1	G	NA	Het loss	NA	No	No	No	WHITE
TCGA-13-0726	74	0.303151605	15	mBRCA	mBRCA2	NA	G	NA	Het loss	No	No	No	WHITE
TCGA-13-0730	40	0.273745058	27	mBRCA	mBRCA1	S	NA	Het loss	NA	No	No	No	WHITE
TCGA-13-0761	56	0.291464001	23	mBRCA	mBRCA1	S	NA	Het loss	NA	No	No	No	WHITE
TCGA-13-0792	67	0.345873245	32	mBRCA	mBRCA2	NA	S	NA	Diploid	No	No	No	WHITE
TCGA-13-0793	64	0.407286543	17	mBRCA	mBRCA2	NA	G	NA	Het loss	No	No	No	WHITE
TCGA-13-0804	44	0.339808508	12	mBRCA	mBRCA1	S	NA	Het loss	NA	No	No	No	WHITE
TCGA-13-0883	65	0.242173814	18	mBRCA	mBRCA1	G	NA	Het loss	NA	No	No	ASHKENAZI	WHITE
TCGA-13-0885	178	0.309876212	26	mBRCA	mBRCA2	NA	S	NA	Het loss	No	No	No	WHITE
TCGA-13-0886	68	0.282068826	15	mBRCA	mBRCA2	NA	G	NA	Het loss	No	No	No	WHITE
TCGA-13-0887	119	0.372255453	28	mBRCA	mBRCA1	G	NA	Het loss	NA	No	No	ASHKENAZI	WHITE
TCGA-13-0890	70	0.548745045	27	mBRCA	mBRCA2	NA	S	NA	Het loss	No	No	ASHKENAZI	WHITE
TCGA-13-0893	84	0.309562424	30	mBRCA	mBRCA1	G	NA	Het loss	NA	No	No	No	BLACK OR AFRICAN AMERICAN
TCGA-13-0900	101	0.397047001	26	mBRCA	mBRCA2	NA	G	NA	Het loss	No	No	No	WHITE
TCGA-13-0903	67	0.317934075	26	mBRCA	mBRCA1	G	NA	Het loss	NA	No	No	No	WHITE
TCGA-13-0913	91	0.371688465	24	mBRCA	mBRCA2	NA	G	NA	Het loss	No	No	No	WHITE
TCGA-13-1408	83	0.260664662	29	mBRCA	mBRCA1	G	NA	Het loss	NA	No	No	ASHKENAZI	WHITE
TCGA-13-1481	116	NA	NA	mBRCA	mBRCA2	NA	S	NA	Diploid	No	No	No	WHITE
TCGA-13-1489	62	0.514140561	35	mBRCA	mBRCA1	NA	NA	NA	NA	No	No	No	WHITE
TCGA-13-1494	54	0.480046045	29	mBRCA	mBRCA1	G	NA	Het loss	NA	No	No	No	WHITE
TCGA-13-1498	123	0.364087004	28	mBRCA	mBRCA2	NA	G	NA	Diploid	No	No	ASHKENAZI	WHITE
TCGA-13-1499	75	0.300834051	22	mBRCA	mBRCA2	NA	G	NA	Het loss	No	No	ASHKENAZI	WHITE
TCGA-13-1512	60	NA	NA	mBRCA	mBRCA1/2	G	G	Het loss	Diploid	No	No	No	WHITE
TCGA-23-1026	30	0.280921997	27	mBRCA	mBRCA1/2	S	G	Het loss	Diploid	No	No	No	WHITE
TCGA-23-1027	44	0.357375891	27	mBRCA	mBRCA1	G	NA	Diploid	NA	No	No	No	WHITE
TCGA-23-1030	44	0.129762544	17	mBRCA	mBRCA2	NA	S	NA	Diploid	No	No	No	WHITE
TCGA-23-1118	74	0.290533206	25	mBRCA	mBRCA1	G	NA	Het loss	NA	No	No	No	WHITE
TCGA-23-1120	118	NA	NA	mBRCA	mBRCA2	NA	S	NA	Het loss	No	No	No	WHITE
TCGA-23-1122	117	NA	NA	mBRCA	mBRCA1	G	NA	Amp	NA	No	No	No	WHITE
TCGA-23-2077	75	0.375714735	26	mBRCA	mBRCA1	G	NA	Het loss	NA	No	No	No	WHITE
TCGA-23-2078	108	0.38934597	24	mBRCA	mBRCA1	G	NA	Het loss	NA	No	No	ASHKENAZI	WHITE
TCGA-23-2079	51	0.353217818	30	mBRCA	mBRCA1	G	NA	Diploid	NA	No	No	ASHKENAZI	WHITE
TCGA-23-2081	54	0.298817011	21	mBRCA	mBRCA1	G	NA	Het loss	NA	No	No	ASHKENAZI	WHITE
TCGA-24-0975	61	0.375017961	25	mBRCA	mBRCA2	NA	G	NA	Het loss	No	No	No	WHITE
TCGA-24-1103	84	0.329128688	22	mBRCA	mBRCA2	NA	S	NA	Het loss	No	No	No	BLACK OR AFRICAN AMERICAN
TCGA-24-1417	61	0.403755291	33	mBRCA	mBRCA2	NA	G	NA	Het loss	No	No	No	WHITE
TCGA-24-1463	69	0.427266055	25	mBRCA	mBRCA2	NA	G	NA	Diploid	No	No	No	WHITE
TCGA-24-1470	89	NA	NA	mBRCA	mBRCA1	G	NA	Het loss	NA	No	No	No	WHITE
TCGA-24-1555	50	0.158944958	14	mBRCA	mBRCA2	NA	G	NA	Het loss	No	No	No	WHITE
TCGA-24-1562	32	0.299836384	15	mBRCA	mBRCA2	NA	G	NA	Diploid	No	No	No	WHITE
TCGA-24-2024	84	0.337349819	17	mBRCA	mBRCA2	NA	G	NA	Het loss	No	No	No	BLACK OR AFRICAN AMERICAN
TCGA-24-2035	91	0.314279593	19	mBRCA	mBRCA1	S	NA	Het loss	NA	No	No	No	WHITE
TCGA-24-2280	152	NA	NA	mBRCA	mBRCA2	NA	G	NA	Het loss	No	No	No	WHITE
TCGA-24-2288	110	0.440668446	28	mBRCA	mBRCA2	NA	G	NA	Het loss	No	No	No	WHITE
TCGA-24-2293	67	NA	NA	mBRCA	mBRCA2	NA	G	NA	Diploid	No	No	No	WHITE
TCGA-24-2298	81	0.524353559	33	mBRCA	mBRCA1	G	NA	Diploid	NA	No	No	No	WHITE
TCGA-25-1318	58	0.44198029	18	mBRCA	mBRCA2	NA	G	NA	Het loss	No	No	No	WHITE
TCGA-25-1625	35	0.321972969	22	mBRCA	mBRCA1	S	NA	Het loss	NA	No	No	No	WHITE
TCGA-25-1630	45	0.28739024	25	mBRCA	mBRCA1	S	NA	Het loss	NA	No	No	No	WHITE
TCGA-25-1632	47	0.163929918	19	mBRCA	mBRCA1	S	NA	Het loss	NA	No	No	No	WHITE
TCGA-25-1634	28	0.237305551	16	mBRCA	mBRCA2	NA	G	NA	Het loss	No	No	No	WHITE
TCGA-25-2392	106	0.236664882	20	mBRCA	mBRCA1	G	NA	Diploid	NA	No	No	No	WHITE
TCGA-25-2401	67	0.314342659	26	mBRCA	mBRCA1	G	NA	Het loss	NA	No	No	No	WHITE
TCGA-25-2404	45	0.255274288	24	mBRCA	mBRCA2	NA	G	NA	Het loss	No	No	No	AMERICAN INDIAN OR ALASKA NATIVE
TCGA-29-2427	68	0.319027061	14	mBRCA	mBRCA1	S	NA	Het loss	NA	No	No	No	WHITE
TCGA-57-1582	69	0.307249372	34	mBRCA	mBRCA1	G	NA	Gain	NA	No	No	No	WHITE
TCGA-57-1584	30	0.31814723	19	mBRCA	mBRCA2	NA	G	NA	Het loss	No	No	No	WHITE
TCGA-59-2348	92	0.243837093	22	mBRCA	mBRCA1	G	NA	Het loss	NA	No	No	No	WHITE
TCGA-59-2351	93	0.321596934	27	mBRCA	mBRCA2	NA	G	NA	Het loss	No	No	No	WHITE
TCGA-61-2008	60	0.219191743	22	mBRCA	mBRCA1	G	NA	Het loss	NA	No	No	No	ASIAN
TCGA-61-2109	65	0.408904657	27	mBRCA	mBRCA1	G	NA	Het loss	NA	No	No	No	WHITE
TCGA-13-1501	74	0.335106332	27	wtBRCA	wtBRCA	NA	NA	NA	NA	Yes	No	No	WHITE
TCGA-13-0800	56	0.123366487	13	wtBRCA	wtBRCA	NA	NA	NA	NA	No	No	No	WHITE
TCGA-13-0760	201	0.397278611	29	wtBRCA	wtBRCA	NA	NA	NA	NA	Yes	No	No	WHITE
TCGA-13-0906	98	0.38427231	28	wtBRCA	wtBRCA	NA	NA	NA	NA	No	No	No	WHITE
TCGA-61-2095	131	0.025217956	3	wtBRCA	wtBRCA	NA	NA	NA	NA	No	No	No	WHITE
TCGA-23-1123	95	0.193634372	17	wtBRCA	wtBRCA	NA	NA	NA	NA	No	No	No	WHITE
TCGA-20-0990	82	0.242974907	21	wtBRCA	wtBRCA	NA	NA	NA	NA	No	No	No	WHITE
TCGA-13-0923	139	0.330796185	30	wtBRCA	wtBRCA	NA	NA	NA	NA	No	No	No	WHITE
TCGA-13-1496	64	0.182275018	17	wtBRCA	wtBRCA	NA	NA	NA	NA	No	No	No	WHITE
TCGA-24-2267	114	0.210332765	16	wtBRCA	wtBRCA	NA	NA	NA	NA	No	No	No	WHITE
TCGA-09-2056	78	0.380598702	22	wtBRCA	wtBRCA	NA	NA	NA	NA	No	No	No	HISPANIC OR LATINO
TCGA-13-1477	58	0.055746842	5	wtBRCA	wtBRCA	NA	NA	NA	NA	No	No	No	WHITE
TCGA-24-1422	129	0.360159992	28	wtBRCA	wtBRCA	NA	NA	NA	NA	No	Yes	No	BLACK OR AFRICAN AMERICAN
TCGA-23-1110	117	0.284891375	24	wtBRCA	wtBRCA	NA	NA	NA	NA	No	Yes	No	HISPANIC OR LATINO
TCGA-23-1031	111	0.311438276	29	wtBRCA	wtBRCA	NA	NA	NA	NA	No	Yes	ASHKENAZI	WHITE
TCGA-13-0924	68	0.423351139	22	wtBRCA	wtBRCA	NA	NA	NA	NA	No	Yes	ASHKENAZI	WHITE
TCGA-24-1104	68	0.35653407	26	wtBRCA	wtBRCA	NA	NA	NA	NA	No	Yes	No	WHITE
TCGA-25-2391	64	0.358260909	21	wtBRCA	wtBRCA	NA	NA	NA	NA	No	Yes	No	WHITE
TCGA-59-2354	64	0.322069733	19	wtBRCA	wtBRCA	NA	NA	NA	NA	No	Yes	No	WHITE
TCGA-25-2399	47	0.220333298	10	wtBRCA	wtBRCA	NA	NA	NA	NA	No	No	No	WHITE
TCGA-24-0980	42	0.221966515	14	wtBRCA	wtBRCA	NA	NA	NA	NA	No	No	No	WHITE
TCGA-04-1350	35	0.32798786	12	wtBRCA	wtBRCA	NA	NA	NA	NA	No	No	No	WHITE
TCGA-24-2260	50	0.429672248	29	wtBRCA	wtBRCA	NA	NA	NA	NA	No	No	No	WHITE
TCGA-24-1553	33	0.489965574	26	wtBRCA	wtBRCA	NA	NA	NA	NA	No	No	No	WHITE
TCGA-24-1466	52	0.265449996	25	wtBRCA	wtBRCA	NA	NA	NA	NA	No	No	No	WHITE
TCGA-23-1028	49	0.42404343	33	wtBRCA	wtBRCA	NA	NA	NA	NA	No	No	No	HISPANIC OR LATINO
TCGA-09-1662	34	0.31380364	21	wtBRCA	wtBRCA	NA	NA	NA	NA	No	Yes	No	WHITE
TCGA-59-2363	86	NA	NA	wtBRCA	wtBRCA	NA	NA	NA	NA	No	No	No	ASIAN
TCGA-04-1337	65	0.21759332	10	wtBRCA	wtBRCA	NA	NA	NA	NA	No	No	No	WHITE
TCGA-25-1315	59	0.319785324	24	wtBRCA	wtBRCA	NA	NA	NA	NA	No	No	No	WHITE
TCGA-25-2396	32	0.23760573	16	wtBRCA	wtBRCA	NA	NA	NA	NA	No	No	No	WHITE
TCGA-25-1627	31	0.481745012	24	wtBRCA	wtBRCA	NA	NA	NA	NA	No	No	No	WHITE
TCGA-04-1361	69	0.355082194	22	wtBRCA	wtBRCA	NA	NA	NA	NA	Yes	No	No	WHITE
TCGA-04-1362	76	0.301017795	32	wtBRCA	wtBRCA	NA	NA	NA	NA	Yes	No	No	WHITE
TCGA-09-1665	96	0.471605894	34	wtBRCA	wtBRCA	NA	NA	NA	NA	Yes	No	No	WHITE
TCGA-09-2044	98	0.442043	31	wtBRCA	wtBRCA	NA	NA	NA	NA	Yes	No	No	ASIAN
TCGA-10-0928	44	0.501214217	37	wtBRCA	wtBRCA	NA	NA	NA	NA	Yes	No	No	WHITE
TCGA-13-0897	56	0.288755253	24	wtBRCA	wtBRCA	NA	NA	NA	NA	Yes	No	ASHKENAZI	WHITE
TCGA-13-0905	66	0.315238843	25	wtBRCA	wtBRCA	NA	NA	NA	NA	Yes	No	No	WHITE
TCGA-13-0916	73	0.512313421	27	wtBRCA	wtBRCA	NA	NA	NA	NA	Yes	No	No	WHITE
TCGA-13-0920	129	0.358580148	33	wtBRCA	wtBRCA	NA	NA	NA	NA	Yes	No	No	WHITE
TCGA-13-1482	71	0.3190285	23	wtBRCA	wtBRCA	NA	NA	NA	NA	Yes	No	No	WHITE
TCGA-13-1483	67	0.29463532	24	wtBRCA	wtBRCA	NA	NA	NA	NA	Yes	No	No	WHITE
TCGA-13-1497	147	0.457444859	34	wtBRCA	wtBRCA	NA	NA	NA	NA	Yes	No	No	WHITE
TCGA-13-1510	116	NA	NA	wtBRCA	wtBRCA	NA	NA	NA	NA	Yes	No	No	WHITE
TCGA-23-1022	210	0.264684634	29	wtBRCA	wtBRCA	NA	NA	NA	NA	Yes	No	No	WHITE
TCGA-23-1117	115	0.360446633	32	wtBRCA	wtBRCA	NA	NA	NA	NA	Yes	No	No	WHITE
TCGA-24-1423	70	0.316659654	26	wtBRCA	wtBRCA	NA	NA	NA	NA	Yes	No	No	WHITE
TCGA-24-1425	33	0.410208915	23	wtBRCA	wtBRCA	NA	NA	NA	NA	Yes	No	No	WHITE
TCGA-24-1428	16	0.551273963	35	wtBRCA	wtBRCA	NA	NA	NA	NA	Yes	No	No	WHITE
TCGA-24-1435	86	0.247229523	27	wtBRCA	wtBRCA	NA	NA	NA	NA	Yes	No	No	WHITE
TCGA-24-1557	48	0.289089185	28	wtBRCA	wtBRCA	NA	NA	NA	NA	Yes	No	No	WHITE
TCGA-24-1567	51	0.458842301	29	wtBRCA	wtBRCA	NA	NA	NA	NA	Yes	No	No	WHITE
TCGA-24-1614	39	0.40348848	27	wtBRCA	wtBRCA	NA	NA	NA	NA	Yes	No	No	WHITE
TCGA-24-2289	149	0.505695657	32	wtBRCA	wtBRCA	NA	NA	NA	NA	Yes	No	No	WHITE
TCGA-24-2290	61	0.38920045	29	wtBRCA	wtBRCA	NA	NA	NA	NA	Yes	No	No	WHITE
TCGA-25-1313	146	0.359556232	31	wtBRCA	wtBRCA	NA	NA	NA	NA	Yes	No	No	WHITE
TCGA-25-1326	143	NA	NA	wtBRCA	wtBRCA	NA	NA	NA	NA	Yes	No	No	WHITE
TCGA-25-2042	82	0.392733492	25	wtBRCA	wtBRCA	NA	NA	NA	NA	Yes	No	No	AMERICAN INDIAN OR ALASKA NATIVE
TCGA-30-1891	69	0.460008143	23	wtBRCA	wtBRCA	NA	NA	NA	NA	Yes	No	No	WHITE
TCGA-36-1568	44	0.255819765	25	wtBRCA	wtBRCA	NA	NA	NA	NA	Yes	No	No	[Not Available]
TCGA-04-1332	35	0.207721201	13	wtBRCA	wtBRCA	NA	NA	NA	NA	No	No	No	WHITE
TCGA-04-1338	143	0.356871297	23	wtBRCA	wtBRCA	NA	NA	NA	NA	No	No	No	WHITE
TCGA-04-1342	89	0.267442296	12	wtBRCA	wtBRCA	NA	NA	NA	NA	No	No	No	WHITE
TCGA-04-1343	71	0.323676519	19	wtBRCA	wtBRCA	NA	NA	NA	NA	No	No	No	WHITE
TCGA-04-1346	53	0.327427371	23	wtBRCA	wtBRCA	NA	NA	NA	NA	No	No	No	WHITE
TCGA-04-1347	130	0.295401557	21	wtBRCA	wtBRCA	NA	NA	NA	NA	No	No	No	WHITE
TCGA-04-1348	46	0.222745161	19	wtBRCA	wtBRCA	NA	NA	NA	NA	No	No	No	HISPANIC OR LATINO
TCGA-04-1349	38	0.363120041	21	wtBRCA	wtBRCA	NA	NA	NA	NA	No	No	No	WHITE
TCGA-04-1364	39	NA	NA	wtBRCA	wtBRCA	NA	NA	NA	NA	No	No	No	WHITE
TCGA-04-1365	38	0.281770702	15	wtBRCA	wtBRCA	NA	NA	NA	NA	No	No	No	WHITE
TCGA-04-1514	31	0.410294534	22	wtBRCA	wtBRCA	NA	NA	NA	NA	No	No	No	WHITE
TCGA-04-1517	20	0.394639821	20	wtBRCA	wtBRCA	NA	NA	NA	NA	No	No	No	WHITE
TCGA-04-1525	21	0.220344723	16	wtBRCA	wtBRCA	NA	NA	NA	NA	No	No	No	WHITE
TCGA-04-1530	70	0.233030655	26	wtBRCA	wtBRCA	NA	NA	NA	NA	No	No	No	WHITE
TCGA-04-1542	73	0.346531589	16	wtBRCA	wtBRCA	NA	NA	NA	NA	No	No	No	WHITE
TCGA-09-0366	45	NA	NA	wtBRCA	wtBRCA	NA	NA	NA	NA	No	No	No	WHITE
TCGA-09-0369	69	0.382129405	24	wtBRCA	wtBRCA	NA	NA	NA	NA	No	No	No	WHITE
TCGA-09-1659	18	0.24058678	20	wtBRCA	wtBRCA	NA	NA	NA	NA	No	No	No	WHITE
TCGA-09-1661	40	0.398082457	20	wtBRCA	wtBRCA	NA	NA	NA	NA	No	No	No	WHITE
TCGA-09-1666	18	0.394960435	28	wtBRCA	wtBRCA	NA	NA	NA	NA	No	No	No	WHITE
TCGA-09-2049	127	0.217249972	30	wtBRCA	wtBRCA	NA	NA	NA	NA	No	No	No	WHITE
TCGA-09-2053	53	0.445958001	23	wtBRCA	wtBRCA	NA	NA	NA	NA	No	No	No	WHITE
TCGA-10-0926	44	0.233863966	7	wtBRCA	wtBRCA	NA	NA	NA	NA	No	No	No	WHITE
TCGA-10-0927	28	0.350017278	15	wtBRCA	wtBRCA	NA	NA	NA	NA	No	No	No	HISPANIC OR LATINO
TCGA-10-0930	174	0.397637599	32	wtBRCA	wtBRCA	NA	NA	NA	NA	No	No	No	WHITE
TCGA-10-0933	45	0.250110363	20	wtBRCA	wtBRCA	NA	NA	NA	NA	No	No	No	WHITE
TCGA-10-0934	28	0.076384306	4	wtBRCA	wtBRCA	NA	NA	NA	NA	No	No	No	WHITE
TCGA-10-0935	50	0.230478381	13	wtBRCA	wtBRCA	NA	NA	NA	NA	No	No	No	WHITE
TCGA-10-0937	41	0.322935598	27	wtBRCA	wtBRCA	NA	NA	NA	NA	No	No	No	WHITE
TCGA-10-0938	56	0.216687696	21	wtBRCA	wtBRCA	NA	NA	NA	NA	No	No	No	WHITE
TCGA-13-0714	69	0.314132373	32	wtBRCA	wtBRCA	NA	NA	NA	NA	No	No	No	WHITE
TCGA-13-0717	41	0.337736583	19	wtBRCA	wtBRCA	NA	NA	NA	NA	No	No	No	WHITE
TCGA-13-0720	55	0.386797238	19	wtBRCA	wtBRCA	NA	NA	NA	NA	No	No	No	WHITE
TCGA-13-0723	51	0.310925977	18	wtBRCA	wtBRCA	NA	NA	NA	NA	No	No	No	WHITE
TCGA-13-0724	49	0.240768207	23	wtBRCA	wtBRCA	NA	NA	NA	NA	No	No	No	HISPANIC OR LATINO
TCGA-13-0727	31	0.196343025	16	wtBRCA	wtBRCA	NA	NA	NA	NA	No	No	No	WHITE
TCGA-13-0751	45	0.242813072	19	wtBRCA	wtBRCA	NA	NA	NA	NA	No	No	No	WHITE
TCGA-13-0755	101	0.271431312	25	wtBRCA	wtBRCA	NA	NA	NA	NA	No	No	No	WHITE
TCGA-13-0762	68	0.188798997	21	wtBRCA	wtBRCA	NA	NA	NA	NA	No	No	ASHKENAZI	WHITE
TCGA-13-0765	30	0.421688064	17	wtBRCA	wtBRCA	NA	NA	NA	NA	No	No	No	WHITE
TCGA-13-0791	81	0.146352959	19	wtBRCA	wtBRCA	NA	NA	NA	NA	No	No	No	WHITE
TCGA-13-0795	74	0.171611208	20	wtBRCA	wtBRCA	NA	NA	NA	NA	No	No	No	WHITE
TCGA-13-0807	64	0.256237077	18	wtBRCA	wtBRCA	NA	NA	NA	NA	No	No	No	WHITE
TCGA-13-0884	99	0.199544126	21	wtBRCA	wtBRCA	NA	NA	NA	NA	No	No	No	WHITE
TCGA-13-0889	30	0.219468584	18	wtBRCA	wtBRCA	NA	NA	NA	NA	No	No	No	WHITE
TCGA-13-0891	31	0.307210699	20	wtBRCA	wtBRCA	NA	NA	NA	NA	No	No	ASHKENAZI	WHITE
TCGA-13-0894	62	0.4589616	22	wtBRCA	wtBRCA	NA	NA	NA	NA	No	No	No	WHITE
TCGA-13-0899	43	0.172624303	24	wtBRCA	wtBRCA	NA	NA	NA	NA	No	No	No	WHITE
TCGA-13-0904	118	0.388945223	31	wtBRCA	wtBRCA	NA	NA	NA	NA	No	No	No	WHITE
TCGA-13-0910	31	0.394614193	13	wtBRCA	wtBRCA	NA	NA	NA	NA	No	No	No	WHITE
TCGA-13-0911	25	0.419590761	20	wtBRCA	wtBRCA	NA	NA	NA	NA	No	No	No	WHITE
TCGA-13-0912	38	0.183869883	15	wtBRCA	wtBRCA	NA	NA	NA	NA	No	No	ASHKENAZI	WHITE
TCGA-13-0919	60	0.263726841	17	wtBRCA	wtBRCA	NA	NA	NA	NA	No	No	No	WHITE
TCGA-13-1403	54	0.266415998	22	wtBRCA	wtBRCA	NA	NA	NA	NA	No	No	No	WHITE
TCGA-13-1404	62	0.374046095	23	wtBRCA	wtBRCA	NA	NA	NA	NA	No	No	No	WHITE
TCGA-13-1405	38	0.372656011	17	wtBRCA	wtBRCA	NA	NA	NA	NA	No	No	No	WHITE
TCGA-13-1407	35	0.155714765	23	wtBRCA	wtBRCA	NA	NA	NA	NA	No	No	No	WHITE
TCGA-13-1409	57	0.204740808	14	wtBRCA	wtBRCA	NA	NA	NA	NA	No	No	No	WHITE
TCGA-13-1410	66	NA	NA	wtBRCA	wtBRCA	NA	NA	NA	NA	No	No	No	WHITE
TCGA-13-1411	54	NA	NA	wtBRCA	wtBRCA	NA	NA	NA	NA	No	No	No	WHITE
TCGA-13-1412	39	NA	NA	wtBRCA	wtBRCA	NA	NA	NA	NA	No	No	No	WHITE
TCGA-13-1484	45	0.363908919	11	wtBRCA	wtBRCA	NA	NA	NA	NA	No	No	No	WHITE
TCGA-13-1487	45	0.288943112	21	wtBRCA	wtBRCA	NA	NA	NA	NA	No	No	No	WHITE
TCGA-13-1488	130	0.16825819	23	wtBRCA	wtBRCA	NA	NA	NA	NA	No	No	No	WHITE
TCGA-13-1491	47	0.543160595	19	wtBRCA	wtBRCA	NA	NA	NA	NA	No	No	No	ASIAN
TCGA-13-1492	45	0.365492473	13	wtBRCA	wtBRCA	NA	NA	NA	NA	No	No	No	WHITE
TCGA-13-1495	44	0.248362158	24	wtBRCA	wtBRCA	NA	NA	NA	NA	No	No	No	WHITE
TCGA-13-1504	38	0.254438518	22	wtBRCA	wtBRCA	NA	NA	NA	NA	No	No	No	WHITE
TCGA-13-1505	65	NA	NA	wtBRCA	wtBRCA	NA	NA	NA	NA	No	No	No	WHITE
TCGA-13-1506	30	NA	NA	wtBRCA	wtBRCA	NA	NA	NA	NA	No	No	No	WHITE
TCGA-13-1507	95	NA	NA	wtBRCA	wtBRCA	NA	NA	NA	NA	No	No	No	WHITE
TCGA-13-1509	99	NA	NA	wtBRCA	wtBRCA	NA	NA	NA	NA	No	No	ASHKENAZI	WHITE
TCGA-13-2060	48	0.284641103	24	wtBRCA	wtBRCA	NA	NA	NA	NA	No	No	No	WHITE
TCGA-20-0987	27	0.23427386	18	wtBRCA	wtBRCA	NA	NA	NA	NA	No	No	No	WHITE
TCGA-20-0991	85	0.156413263	15	wtBRCA	wtBRCA	NA	NA	NA	NA	No	No	No	WHITE
TCGA-23-1021	95	0.514990827	25	wtBRCA	wtBRCA	NA	NA	NA	NA	No	No	No	WHITE
TCGA-23-1023	41	0.231793929	16	wtBRCA	wtBRCA	NA	NA	NA	NA	No	No	No	WHITE
TCGA-23-1024	41	0.096359427	18	wtBRCA	wtBRCA	NA	NA	NA	NA	No	No	ASHKENAZI	WHITE
TCGA-23-1032	100	0.205605131	23	wtBRCA	wtBRCA	NA	NA	NA	NA	No	No	No	BLACK OR AFRICAN AMERICAN
TCGA-23-1116	62	NA	NA	wtBRCA	wtBRCA	NA	NA	NA	NA	No	No	ASHKENAZI	WHITE
TCGA-23-1124	163	0.328242727	35	wtBRCA	wtBRCA	NA	NA	NA	NA	No	No	No	WHITE
TCGA-23-2072	57	0.284235089	18	wtBRCA	wtBRCA	NA	NA	NA	NA	No	No	ASHKENAZI	WHITE
TCGA-24-0966	40	0.153105559	15	wtBRCA	wtBRCA	NA	NA	NA	NA	No	No	No	BLACK OR AFRICAN AMERICAN
TCGA-24-0968	22	0.21283391	22	wtBRCA	wtBRCA	NA	NA	NA	NA	No	No	No	WHITE
TCGA-24-0970	28	0.462417483	23	wtBRCA	wtBRCA	NA	NA	NA	NA	No	No	No	WHITE
TCGA-24-0979	98	0.18808334	20	wtBRCA	wtBRCA	NA	NA	NA	NA	No	No	No	WHITE
TCGA-24-0982	56	0.348719182	20	wtBRCA	wtBRCA	NA	NA	NA	NA	No	No	No	WHITE
TCGA-24-1105	20	0.245223999	17	wtBRCA	wtBRCA	NA	NA	NA	NA	No	No	No	WHITE
TCGA-24-1413	43	0.339773553	20	wtBRCA	wtBRCA	NA	NA	NA	NA	No	No	No	WHITE
TCGA-24-1416	17	0.188316899	9	wtBRCA	wtBRCA	NA	NA	NA	NA	No	No	No	WHITE
TCGA-24-1418	47	0.297964272	16	wtBRCA	wtBRCA	NA	NA	NA	NA	No	No	No	WHITE
TCGA-24-1419	39	0.263572631	18	wtBRCA	wtBRCA	NA	NA	NA	NA	No	No	No	WHITE
TCGA-24-1424	54	0.150461825	30	wtBRCA	wtBRCA	NA	NA	NA	NA	No	No	No	WHITE
TCGA-24-1426	33	NA	NA	wtBRCA	wtBRCA	NA	NA	NA	NA	No	No	No	WHITE
TCGA-24-1427	61	NA	NA	wtBRCA	wtBRCA	NA	NA	NA	NA	No	No	No	[Not Available]
TCGA-24-1431	56	0.209317803	21	wtBRCA	wtBRCA	NA	NA	NA	NA	No	No	No	WHITE
TCGA-24-1434	52	0.264662803	16	wtBRCA	wtBRCA	NA	NA	NA	NA	No	No	No	WHITE
TCGA-24-1436	50	0.359079446	16	wtBRCA	wtBRCA	NA	NA	NA	NA	No	No	No	WHITE
TCGA-24-1464	64	0.302346607	12	wtBRCA	wtBRCA	NA	NA	NA	NA	No	No	No	WHITE
TCGA-24-1469	165	0.451134641	27	wtBRCA	wtBRCA	NA	NA	NA	NA	No	No	No	WHITE
TCGA-24-1471	28	NA	NA	wtBRCA	wtBRCA	NA	NA	NA	NA	No	No	No	WHITE
TCGA-24-1474	60	0.154262888	22	wtBRCA	wtBRCA	NA	NA	NA	NA	No	No	No	BLACK OR AFRICAN AMERICAN
TCGA-24-1544	26	0.180183419	16	wtBRCA	wtBRCA	NA	NA	NA	NA	No	No	No	BLACK OR AFRICAN AMERICAN
TCGA-24-1545	20	0.407541385	13	wtBRCA	wtBRCA	NA	NA	NA	NA	No	No	No	WHITE
TCGA-24-1548	31	0.474010671	20	wtBRCA	wtBRCA	NA	NA	NA	NA	No	No	No	WHITE
TCGA-24-1549	44	0.249003667	17	wtBRCA	wtBRCA	NA	NA	NA	NA	No	No	No	WHITE
TCGA-24-1551	41	0.220921151	17	wtBRCA	wtBRCA	NA	NA	NA	NA	No	No	No	WHITE
TCGA-24-1552	41	0.221841966	20	wtBRCA	wtBRCA	NA	NA	NA	NA	No	No	No	WHITE
TCGA-24-1556	55	0.289117754	26	wtBRCA	wtBRCA	NA	NA	NA	NA	No	No	No	WHITE
TCGA-24-1558	26	0.220738001	20	wtBRCA	wtBRCA	NA	NA	NA	NA	No	No	No	WHITE
TCGA-24-1560	29	0.095495374	1	wtBRCA	wtBRCA	NA	NA	NA	NA	No	No	No	WHITE
TCGA-24-1563	74	0.274182765	21	wtBRCA	wtBRCA	NA	NA	NA	NA	No	No	No	BLACK OR AFRICAN AMERICAN
TCGA-24-1564	46	0.299093939	13	wtBRCA	wtBRCA	NA	NA	NA	NA	No	No	No	WHITE
TCGA-24-1565	34	0.117729131	7	wtBRCA	wtBRCA	NA	NA	NA	NA	No	No	No	WHITE
TCGA-24-1603	28	0.360079377	17	wtBRCA	wtBRCA	NA	NA	NA	NA	No	No	No	WHITE
TCGA-24-1604	65	0.229462898	25	wtBRCA	wtBRCA	NA	NA	NA	NA	No	No	No	WHITE
TCGA-24-1616	64	0.176110853	13	wtBRCA	wtBRCA	NA	NA	NA	NA	No	No	No	WHITE
TCGA-24-2019	39	NA	NA	wtBRCA	wtBRCA	NA	NA	NA	NA	No	No	No	WHITE
TCGA-24-2030	58	0.264164288	25	wtBRCA	wtBRCA	NA	NA	NA	NA	No	No	No	WHITE
TCGA-24-2038	11	NA	NA	wtBRCA	wtBRCA	NA	NA	NA	NA	No	No	No	WHITE
TCGA-24-2254	54	0.455709378	26	wtBRCA	wtBRCA	NA	NA	NA	NA	No	No	No	WHITE
TCGA-24-2261	43	0.417757491	22	wtBRCA	wtBRCA	NA	NA	NA	NA	No	No	No	WHITE
TCGA-24-2262	78	0.301785455	17	wtBRCA	wtBRCA	NA	NA	NA	NA	No	No	No	WHITE
TCGA-24-2271	32	0.414426491	11	wtBRCA	wtBRCA	NA	NA	NA	NA	No	No	No	ASIAN
TCGA-24-2281	55	0.146939958	15	wtBRCA	wtBRCA	NA	NA	NA	NA	No	No	No	WHITE
TCGA-25-1316	21	0.027126665	2	wtBRCA	wtBRCA	NA	NA	NA	NA	No	No	No	WHITE
TCGA-25-1317	44	0.351848131	10	wtBRCA	wtBRCA	NA	NA	NA	NA	No	No	No	WHITE
TCGA-25-1319	58	0.063097256	12	wtBRCA	wtBRCA	NA	NA	NA	NA	No	No	No	WHITE
TCGA-25-1320	56	NA	NA	wtBRCA	wtBRCA	NA	NA	NA	NA	No	No	No	WHITE
TCGA-25-1321	40	0.469399438	30	wtBRCA	wtBRCA	NA	NA	NA	NA	No	No	No	WHITE
TCGA-25-1322	48	0.317101271	17	wtBRCA	wtBRCA	NA	NA	NA	NA	No	No	No	WHITE
TCGA-25-1324	42	NA	NA	wtBRCA	wtBRCA	NA	NA	NA	NA	No	No	No	WHITE
TCGA-25-1328	13	NA	NA	wtBRCA	wtBRCA	NA	NA	NA	NA	No	No	No	WHITE
TCGA-25-1329	39	NA	NA	wtBRCA	wtBRCA	NA	NA	NA	NA	No	No	No	WHITE
TCGA-25-1623	11	0.272584565	14	wtBRCA	wtBRCA	NA	NA	NA	NA	No	No	No	WHITE
TCGA-25-1626	9	0.527964781	15	wtBRCA	wtBRCA	NA	NA	NA	NA	No	No	No	WHITE
TCGA-25-1628	24	0.206911946	12	wtBRCA	wtBRCA	NA	NA	NA	NA	No	No	No	WHITE
TCGA-25-1631	27	0.230353511	13	wtBRCA	wtBRCA	NA	NA	NA	NA	No	No	No	WHITE
TCGA-25-1633	14	0.368410355	16	wtBRCA	wtBRCA	NA	NA	NA	NA	No	No	No	WHITE
TCGA-25-1635	18	0.319404136	17	wtBRCA	wtBRCA	NA	NA	NA	NA	No	No	No	WHITE
TCGA-25-2393	55	0.162103689	21	wtBRCA	wtBRCA	NA	NA	NA	NA	No	No	No	WHITE
TCGA-25-2398	54	0.156433644	25	wtBRCA	wtBRCA	NA	NA	NA	NA	No	No	No	WHITE
TCGA-25-2400	78	0.249024155	17	wtBRCA	wtBRCA	NA	NA	NA	NA	No	No	No	WHITE
TCGA-25-2408	17	0.105999701	4	wtBRCA	wtBRCA	NA	NA	NA	NA	No	No	No	WHITE
TCGA-25-2409	28	0.204794851	14	wtBRCA	wtBRCA	NA	NA	NA	NA	No	No	No	WHITE
TCGA-30-1853	46	0.29625011	20	wtBRCA	wtBRCA	NA	NA	NA	NA	No	No	No	WHITE
TCGA-30-1862	38	0.287929574	19	wtBRCA	wtBRCA	NA	NA	NA	NA	No	No	No	WHITE
TCGA-31-1950	48	0.364031743	21	wtBRCA	wtBRCA	NA	NA	NA	NA	No	No	No	WHITE
TCGA-31-1953	38	0.19286638	20	wtBRCA	wtBRCA	NA	NA	NA	NA	No	No	No	ASIAN
TCGA-31-1959	54	NA	NA	wtBRCA	wtBRCA	NA	NA	NA	NA	No	No	No	WHITE
TCGA-36-1569	10	0.372741221	23	wtBRCA	wtBRCA	NA	NA	NA	NA	No	No	No	WHITE
TCGA-36-1570	30	0.240491333	21	wtBRCA	wtBRCA	NA	NA	NA	NA	No	No	No	WHITE
TCGA-36-1571	13	0.236103881	18	wtBRCA	wtBRCA	NA	NA	NA	NA	No	No	No	WHITE
TCGA-36-1574	20	0.360391213	24	wtBRCA	wtBRCA	NA	NA	NA	NA	No	No	No	ASIAN
TCGA-36-1575	34	0.259453942	15	wtBRCA	wtBRCA	NA	NA	NA	NA	No	No	No	[Not Available]
TCGA-36-1576	17	0.113016942	12	wtBRCA	wtBRCA	NA	NA	NA	NA	No	No	No	[Not Available]
TCGA-36-1577	62	0.400543558	29	wtBRCA	wtBRCA	NA	NA	NA	NA	No	No	No	ASIAN
TCGA-36-1578	57	NA	NA	wtBRCA	wtBRCA	NA	NA	NA	NA	No	No	No	ASIAN
TCGA-36-1580	14	0.303294085	25	wtBRCA	wtBRCA	NA	NA	NA	NA	No	No	No	[Not Available]
TCGA-57-1583	10	0.215603939	20	wtBRCA	wtBRCA	NA	NA	NA	NA	No	No	No	BLACK OR AFRICAN AMERICAN
TCGA-57-1993	57	0.049678172	16	wtBRCA	wtBRCA	NA	NA	NA	NA	No	No	No	WHITE
TCGA-59-2350	32	0.422125019	10	wtBRCA	wtBRCA	NA	NA	NA	NA	No	No	No	[Not Available]
TCGA-59-2352	85	0.245532101	21	wtBRCA	wtBRCA	NA	NA	NA	NA	No	No	No	WHITE
TCGA-59-2355	27	0.309882187	13	wtBRCA	wtBRCA	NA	NA	NA	NA	No	No	No	WHITE
TCGA-61-1728	35	0.14667758	19	wtBRCA	wtBRCA	NA	NA	NA	NA	No	No	No	WHITE
TCGA-61-1736	41	0.322972716	13	wtBRCA	wtBRCA	NA	NA	NA	NA	No	No	No	WHITE
TCGA-61-1919	39	NA	NA	wtBRCA	wtBRCA	NA	NA	NA	NA	No	No	No	WHITE
TCGA-61-1995	22	NA	NA	wtBRCA	wtBRCA	NA	NA	NA	NA	No	No	No	WHITE
TCGA-61-1998	106	NA	NA	wtBRCA	wtBRCA	NA	NA	NA	NA	No	No	No	WHITE
TCGA-61-2000	46	0.258582816	19	wtBRCA	wtBRCA	NA	NA	NA	NA	No	No	No	WHITE
TCGA-61-2002	44	0.377985376	28	wtBRCA	wtBRCA	NA	NA	NA	NA	No	No	No	WHITE
TCGA-61-2003	45	NA	NA	wtBRCA	wtBRCA	NA	NA	NA	NA	No	No	No	WHITE
TCGA-61-2009	64	0.25808357	17	wtBRCA	wtBRCA	NA	NA	NA	NA	No	No	No	WHITE
TCGA-61-2012	112	0.322370988	23	wtBRCA	wtBRCA	NA	NA	NA	NA	No	No	No	WHITE
TCGA-61-2016	21	0.39587497	19	wtBRCA	wtBRCA	NA	NA	NA	NA	No	No	No	WHITE
TCGA-61-2088	19	NA	NA	wtBRCA	wtBRCA	NA	NA	NA	NA	No	No	No	WHITE
TCGA-61-2092	33	0.022379319	4	wtBRCA	wtBRCA	NA	NA	NA	NA	No	No	No	WHITE
TCGA-61-2094	57	0.286411222	16	wtBRCA	wtBRCA	NA	NA	NA	NA	No	No	No	WHITE
TCGA-61-2097	52	0.424029098	23	wtBRCA	wtBRCA	NA	NA	NA	NA	No	No	No	WHITE
TCGA-61-2101	39	0.368887803	16	wtBRCA	wtBRCA	NA	NA	NA	NA	No	No	No	WHITE
TCGA-61-2102	63	0.319640628	22	wtBRCA	wtBRCA	NA	NA	NA	NA	No	No	No	WHITE
TCGA-61-2104	56	0.319122043	29	wtBRCA	wtBRCA	NA	NA	NA	NA	No	No	No	WHITE
TCGA-61-2110	45	0.294406689	8	wtBRCA	wtBRCA	NA	NA	NA	NA	No	No	No	WHITE
TCGA-61-2111	45	NA	NA	wtBRCA	wtBRCA	NA	NA	NA	NA	No	No	No	WHITE
TCGA-61-2113	80	NA	NA	wtBRCA	wtBRCA	NA	NA	NA	NA	No	No	No	WHITE
Footnotes: for pathological and clinical data, see Supplementary Table 2010-09-11380C-Table_S1.2 of reference 9 at website:
(http://www.nature.com/nature/journal/v474/n7353/full/nature10166.html#supplementary-information)
Nmut: Number of somatic exome mutation per genome
FLOH: Fraction of loss of heterozygosity per genome
NtAI: Number of telomeric allelic imbalances per genome
mBRCA: BRCA1 or BRCA2 mutation
NA: not applicable
